# Supplementary material for: Disability and living arrangements among older immigrants in the US: evidence from the American Community Survey
Source: Health Aff Sch. 2026 Mar 4;4(3):qxag043. doi: 10.1093/haschl/qxag043 (PMC13008007; doi:10.1093/haschl/qxag043)
Supplement: qxag043_Supplementary_Data [file qxag043_supplementary_data.zip]

Archive with 3 entries (3 files):
- MahirRahman_COI_Edited.docx
- Statistical Appendix.pdf
- coi_disclosure_HAS_Momotazur_edited.docx
